# Supplementary material for: RNF40 epigenetically modulates glycolysis to support the aggressiveness of basal-like breast cancer
Source: Cell Death Dis. 2023 Sep 28;14(9):641. doi: 10.1038/s41419-023-06157-5 (PMC10539310; doi:10.1038/s41419-023-06157-5)
Supplement: Supplementary file 7 — Supplementary file [file 41419_2023_6157_MOESM7_ESM.xls]

## Sheet: E3 ligases
Gene	Name	Domain
ABTB1	ankyrin repeat and BTB (POZ) domain containing 1	BTB
ABTB2	ankyrin repeat and BTB (POZ) domain containing 2	BTB
AFF4	AF4/FMR2 family member 4	UBOX
AMFR	autocrine motility factor receptor, E3 ubiquitin protein ligase	RING
ANAPC11	anaphase-promoting complex subunit 11 isoform 2	RING
ANKFY1	ankyrin repeat and FYVE domain containing 1	BTB
ANKIB1	ankyrin repeat and IBR domain-containing protein 1	RING
AREL1	apoptosis resistant E3 ubiquitin protein ligase 1	HECTc
ARIH1	ariadne RBR E3 ubiquitin protein ligase 1	RING
ARIH2	ariadne RBR E3 ubiquitin protein ligase 2	RING
ARMC5	armadillo repeat containing 5	BTB
ASB10	ankyrin repeat and SOCS box-containing 10	SOCS box
ASB11	ankyrin repeat and SOCS box-containing 11	SOCS box
ASB13	ankyrin repeat and SOCS box-containing 13	SOCS box
ASB14	ankyrin repeat and SOCS box-containing 14	SOCS box
ASB15	ankyrin repeat and SOCS box-containing 15	SOCS box
ASB16	ankyrin repeat and SOCS box-containing 16	SOCS box
ASB17	ankyrin repeat and SOCS box-containing 17	SOCS box
ASB18	ankyrin repeat and SOCS box-containing 18	SOCS box
ASB2	ankyrin repeat and SOCS box-containing 2	SOCS box
ASB3	ankyrin repeat and SOCS box-containing 3	SOCS box
ASB4	ankyrin repeat and SOCS box-containing 4	SOCS box
ASB5	ankyrin repeat and SOCS box-containing 5	SOCS box
ASB6	ankyrin repeat and SOCS box-containing 6	SOCS box
ASB7	ankyrin repeat and SOCS box-containing 7	SOCS box
ASB8	ankyrin repeat and SOCS box-containing 8	SOCS box
ASB9	ankyrin repeat and SOCS box-containing 9	SOCS box
ATRX	RAD54 homolog	PHD
BACH1	BTB and CNC homology 1, bLZ transcription factor 1	BTB
BACH2	BTB and CNC homology 1, bLZ transcription factor 2	BTB
BARD1	BRCA1 associated RING domain 1	RING
BCL6	B-cell CLL/lymphoma 6 (zinc finger protein 51)	BTB
BCL6B	B-cell CLL/lymphoma 6, member B (zinc finger protein)	BTB
BFAR	bifunctional apoptosis regulator	RING
BIRC2	baculoviral IAP repeat containing 2	RING
BIRC3	baculoviral IAP repeat containing 3	RING
BIRC7	baculoviral IAP repeat containing 7	RING
BIRC8	baculoviral IAP repeat-containing protein 8	RING
BMI1	BMI1 polycomb ring finger proto-oncogene*	RING
BRAP	BRCA1 associated protein	RING
BRCA1	breast cancer 1, early onset*	RING
BTBD1	BTB (POZ) domain containing 1	BTB
BTBD10	BTB (POZ) domain containing 10	BTB
BTBD11	BTB (POZ) domain containing 11	BTB
BTBD17	galectin-3-binding protein-like	BTB
BTBD2	BTB (POZ) domain containing 2	BTB
BTBD3	BTB (POZ) domain containing 3	BTB
BTBD6	BTB (POZ) domain containing 6	BTB
BTBD7	BTB (POZ) domain containing 7	BTB
BTBD8	BTB (POZ) domain containing 8	BTB
BTBD9	BTB (POZ) domain containing 9	BTB
BTRC	beta-transducin repeat containing	F-box
CBL	Cbl proto-oncogene, E3 ubiquitin protein ligase	RING
CBLB	Cbl proto-oncogene B, E3 ubiquitin protein ligase	RING
CBLC	Cbl proto-oncogene C, E3 ubiquitin protein ligase	RING
CBLL1	Cbl proto-oncogene-like 1, E3 ubiquitin protein ligase	RING
CCDC36	coiled-coil domain-containing protein 36	RING
CCIN	calicin	BTB
CCNB1IP1	cyclin B1 interacting protein 1, E3 ubiquitin protein ligase	RING
CCNF	cyclin F	F-box
CGRRF1	cell growth regulator with RING finger domain protein 1	RING
CHFR	checkpoint with forkhead and ring finger domains, E3 ubiquitin protein ligase	RING
CISH	cytokine inducible SH2-containing protein	SOCS box
CNOT4	CCR4-NOT transcription complex, subunit 4	RING
CPSF1	cleavage and polyadenylation specific factor 1, 160kDa	CPSF_A
CUL1	cullin-1	Cullin
CUL2	cullin-2 isoform b	Cullin
CUL3	cullin-3 isoform 3	Cullin
CUL4A	cullin-4A isoform 3	Cullin
CUL4B	cullin-4B isoform 2	Cullin
CUL5	cullin-5	Cullin
CUL7	cullin-7 isoform 1	Cullin
CUL9	cullin-9	RING
CYHR1	cysteine and histidine-rich protein 1 isoform 2 precursor	RING
DCST1	DC-STAMP domain-containing protein 1 isoform 2	RING
DDB1	damage-specific DNA binding protein 1, 127kDa	CPSF_A
DPF1	D4, zinc and double PHD fingers family 1	PHD
DTX1	deltex 1, E3 ubiquitin ligase	RING
DTX2	deltex 2, E3 ubiquitin ligase	RING
DTX3	deltex 3, E3 ubiquitin ligase	RING
DTX3L	deltex 3 like, E3 ubiquitin ligase	RING
DTX4	deltex 4, E3 ubiquitin ligase	RING
DZIP3	DAZ interacting zinc finger protein 3	RING
E4F1	E4F transcription factor 1	zf-C2H2
ECT2L	lung specific F-box and DH domain containing protein	F-box
ENC1	ectodermal-neural cortex (with BTB-like domain)	BTB
FANCL	Fanconi anemia, complementation group L	RING
FBXL12	F-box and leucine-rich repeat protein 12	F-box
FBXL13	F-box and leucine-rich repeat protein 13	F-box
FBXL14	F-box and leucine-rich repeat protein 14	F-box
FBXL15	F-box and leucine-rich repeat protein 15	F-box
FBXL16	F-box and leucine-rich repeat protein 16	F-box
FBXL18	F-box and leucine-rich repeat protein 18	F-box
FBXL2	F-box and leucine-rich repeat protein 2	F-box
FBXL20	F-box and leucine-rich repeat protein 20	F-box
FBXL3	F-box and leucine-rich repeat protein 3	F-box
FBXL4	F-box and leucine-rich repeat protein 4	F-box
FBXL5	F-box and leucine-rich repeat protein 5	F-box
FBXL6	F-box and leucine-rich repeat protein 6	F-box
FBXL7	F-box and leucine-rich repeat protein 7	F-box
FBXL8	F-box and leucine-rich repeat protein 8	F-box
FBXO10	F-box protein 10	F-box
FBXO11	F-box protein 11	F-box
FBXO15	F-box protein 15	F-box
FBXO16	F-box protein 16	F-box
FBXO17	F-box protein 17	F-box
FBXO18	F-box protein, helicase, 18	F-box
FBXO2	F-box protein 2	F-box
FBXO21	F-box protein 21	F-box
FBXO22	F-box protein 22	F-box
FBXO24	F-box protein 24	F-box
FBXO25	F-box protein 25	F-box
FBXO27	F-box protein 27	F-box
FBXO28	F-box protein 28	F-box
FBXO3	F-box protein 3	F-box
FBXO30	F-box protein 30	F-box
FBXO31	F-box protein 31	F-box
FBXO32	F-box protein 32	F-box
FBXO33	F-box protein 33	F-box
FBXO34	F-box protein 34	F-box
FBXO36	F-box protein 36	F-box
FBXO38	F-box protein 38	F-box
FBXO4	F-box protein 4	F-box
FBXO40	F-box protein 40	F-box
FBXO41	F-box protein 41	F-box
FBXO42	F-box protein 42	F-box
FBXO44	F-box protein 44	F-box
FBXO45	F-box protein 45	F-box
FBXO46	F-box protein 46	F-box
FBXO5	F-box protein 5	F-box
FBXO6	F-box protein 6	F-box
FBXO7	F-box protein 7	F-box
FBXO8	F-box protein 8	F-box
FBXO9	F-box protein 9	F-box
FBXW11	F-box and WD repeat domain containing 11	F-box
FBXW2	F-box and WD repeat domain containing 2	F-box
FBXW4	F-box and WD repeat domain containing 4	F-box
FBXW5	F-box and WD repeat domain containing 5	F-box
FBXW7	F-box and WD repeat domain containing 7	F-box
FBXW8	F-box and WD repeat domain containing 8	F-box
G2E3	G2/M-phase specific E3 ubiquitin protein ligase	HECTc
GAN	giant axonal neuropathy (gigaxonin)	BTB
GMCL1	germ cell-less homolog 1 (Drosophila)	BTB
GTF2H2	general transcription factor IIH, polypeptide 2, 44kDa	vWA_transcription_factor_IIH_type
GZF1	GDNF-inducible zinc finger protein 1	BTB
HACE1	HECT domain and ankyrin repeat containing E3 ubiquitin protein ligase 1	HECTc
HECTD1	HECT domain containing E3 ubiquitin protein ligase 1	HECTc
HECTD2	HECT domain containing E3 ubiquitin protein ligase 2	HECTc
HECTD3	HECT domain containing E3 ubiquitin protein ligase 3	HECT
HECTD4	HECT domain containing E3 ubiquitin protein ligase 4	HECTc
HECW1	HECT, C2 and WW domain containing E3 ubiquitin protein ligase 1	HECTc
HECW2	HECT, C2 and WW domain containing E3 ubiquitin protein ligase 2	HECTc
HERC1	HECT and RLD domain containing E3 ubiquitin protein ligase family member 1	HECTc
HERC2	HECT and RLD domain containing E3 ubiquitin protein ligase 2*	HECTc
HERC3	HECT and RLD domain containing E3 ubiquitin protein ligase 3	HECTc
HERC4	HECT and RLD domain containing E3 ubiquitin protein ligase 4	HECTc
HERC5	HECT and RLD domain containing E3 ubiquitin protein ligase 5	HECTc
HERC6	HECT and RLD domain containing E3 ubiquitin protein ligase family member 6	HECTc
HIC1	hypermethylated in cancer 1	BTB
HIC2	hypermethylated in cancer 2	BTB
HLTF	helicase-like transcription factor	RING
HUWE1	HECT, UBA and WWE domain containing 1, E3 ubiquitin protein ligase	HECTc
IBTK	inhibitor of Bruton agammaglobulinemia tyrosine kinase	BTB
IPP	intracisternal A particle-promoted polypeptide	BTB
IRF2BP1	interferon regulatory factor 2 binding protein 1	RING
IRF2BP2	interferon regulatory factor 2-binding protein 2 isoform B	RING
IRF2BPL	interferon regulatory factor 2-binding protein-like	RING
Itch	itchy E3 ubiquitin protein ligase	HECTc
IVNS1ABP	influenza virus NS1A binding protein	BTB
KBTBD11	kelch repeat and BTB (POZ) domain containing 11	BTB
KBTBD12	kelch domain containing 6	BTB
KBTBD2	kelch repeat and BTB (POZ) domain containing 2	BTB
KBTBD3	kelch repeat and BTB (POZ) domain containing 3	BTB
KBTBD4	kelch repeat and BTB (POZ) domain containing 4	BTB
KBTBD6	kelch repeat and BTB (POZ) domain containing 6	BTB
KBTBD7	kelch repeat and BTB (POZ) domain containing 7	BTB
KBTBD8	kelch repeat and BTB (POZ) domain containing 8	BTB
KBTBD9	kelch-like 29 (Drosophila)	BTB
KCMF1	potassium channel modulatory factor 1	RING
KCNA1	K voltage-gated channel, shaker-related subfamily, member 1	BTB
KCNA10	K voltage-gated channel, shaker-related subfamily, member 10	BTB
KCNA2	K voltage-gated channel, shaker-related subfamily, member 2	BTB
KCNA3	K voltage-gated channel, shaker-related subfamily, member 3	BTB
KCNA4	K voltage-gated channel, shaker-related subfamily, member 4	BTB
KCNA5	K voltage-gated channel, shaker-related subfamily, member 5	BTB
KCNA6	K voltage-gated channel, shaker-related subfamily, member 6	BTB
KCNA7	K voltage-gated channel, shaker-related subfamily, member 7	BTB
KCNB1	K voltage-gated channel, Shab-related subfamily, member 1	BTB
KCNB2	K voltage-gated channel, Shab-related subfamily, member 2	BTB
KCNC1	K voltage-gated channel, Shaw-related subfamily, member 1	BTB
KCNC2	K voltage-gated channel, Shaw-related subfamily, member 2	BTB
KCNC3	K voltage-gated channel, Shaw-related subfamily, member 3	BTB
KCNC4	K voltage-gated channel, Shaw-related subfamily, member 4	BTB
KCND1	K voltage-gated channel, Shal-related subfamily, member 1	BTB
KCND2	K voltage-gated channel, Shal-related subfamily, member 2	BTB
KCND3	K voltage-gated channel, Shal-related subfamily, member 3	BTB
KCNG1	K voltage-gated channel, subfamily G, member 1	BTB
KCNG3	K voltage-gated channel, subfamily G, member 3	BTB
KCNRG	K channel regulator	BTB
KCNS1	K voltage-gated channel, delayed-rectifier, member 1	BTB
KCNS2	K voltage-gated channel, delayed-rectifier, member 2	BTB
KCNS3	K voltage-gated channel, delayed-rectifier, member 3	BTB
KCNV1	K channel, subfamily V, member 1	BTB
KCTD1	K channel tetramerisation domain containing 1	BTB
KCTD10	K channel tetramerisation domain containing 10	BTB
KCTD12	K channel tetramerisation domain containing 12	BTB
KCTD13	K channel tetramerisation domain containing 13	BTB
KCTD14	K channel tetramerisation domain containing 14	BTB
KCTD15	K channel tetramerisation domain containing 15	BTB
KCTD16	K channel tetramerisation domain containing 16	BTB
KCTD17	K channel tetramerisation domain containing 17	BTB
KCTD2	K channel tetramerisation domain containing 2	BTB
KCTD20	K channel tetramerisation domain containing 20	BTB
KCTD21	K channel tetramerisation domain containing 21	BTB
KCTD3	K channel tetramerisation domain containing 3	BTB
KCTD4	K channel tetramerisation domain containing 4	BTB
KCTD5	K channel tetramerisation domain containing 5	BTB
KCTD6	K channel tetramerisation domain containing 6	BTB
KCTD7	potassium channel tetramerisation domain containing 7	BTB
KCTD8	K channel tetramerisation domain containing 8	BTB
KCTD9	K channel tetramerisation domain containing 9	BTB
KDM2A	F-box and leucine-rich repeat protein 11	F-box
KDM2B	F-box and leucine-rich repeat protein 10	F-box
KEAP1	kelch-like ECH-associated protein 1	BTB
KLHL1	kelch-like 1 (Drosophila)	BTB
KLHL10	kelch-like 10 (Drosophila)	BTB
KLHL11	kelch-like 11 (Drosophila)	BTB
KLHL12	kelch-like 12 (Drosophila)	BTB
KLHL13	kelch-like 13 (Drosophila)	BTB
KLHL14	kelch-like 14 (Drosophila)	BTB
KLHL15	kelch-like 15 (Drosophila)	BTB
KLHL17	kelch-like 17 (Drosophila)	BTB
KLHL18	kelch-like 18 (Drosophila)	BTB
KLHL20	kelch-like 20 (Drosophila)	BTB
KLHL21	kelch-like 21 (Drosophila)	BTB
KLHL22	kelch-like 22 (Drosophila)	BTB
KLHL23	kelch-like 23 (Drosophila)	BTB
KLHL24	kelch-like 24 (Drosophila)	BTB
KLHL25	kelch-like 25 (Drosophila)	BTB
KLHL26	kelch-like 26 (Drosophila)	BTB
KLHL28	kelch-like 28 (Drosophila)	BTB
KLHL3	kelch-like 3 (Drosophila)	BTB
KLHL30	kelch-like 30 (Drosophila)	BTB
KLHL31	kelch-like 31 (Drosophila)	BTB
KLHL32	kelch-like 32 (Drosophila)	BTB
KLHL34	kelch-like 34 (Drosophila)	BTB
KLHL36	chromosome 16 open reading frame 44	BTB
KLHL38	hypothetical protein LOC340359	BTB
KLHL4	kelch-like 4 (Drosophila)	BTB
KLHL40	kelch repeat and BTB (POZ) domain containing 5	BTB
KLHL41	kelch repeat and BTB (POZ) domain containing 10	BTB
KLHL42	kelch domain containing 5	BTB
KLHL5	kelch-like 5 (Drosophila)	BTB
KLHL6	kelch-like 6 (Drosophila)	BTB
KLHL7	kelch-like 7 (Drosophila)	BTB
KLHL8	kelch-like 8 (Drosophila)	BTB
KLHL9	kelch-like 9 (Drosophila)	BTB
KMT2C	histone-lysine N-methyltransferase 2C	RING
KMT2D	histone-lysine N-methyltransferase 2D	RING
LGALS3BP	lectin, galactoside-binding, soluble, 3 binding protein	BTB
LNX1	ligand of numb-protein X 1, E3 ubiquitin protein ligase	RING
LNX2	ligand of numb-protein X 2	RING
LOC123103	similar to kelch-like 9	BTB
LONRF1	LON peptidase N-terminal domain and RING finger protein 1	RING
LONRF2	LON peptidase N-terminal domain and RING finger protein 2	RING
LONRF3	LON peptidase N-terminal domain and RING finger protein 3 isoform 3	RING
LRRC29	leucine rich repeat containing 29	F-box
LRSAM1	leucine rich repeat and sterile alpha motif containing 1	RING
LTN1	listerin E3 ubiquitin protein ligase 1	RING
LZTR1	leucine-zipper-like transcription regulator 1	BTB
MAEA	macrophage erythroblast attacher isoform 4	RING
MAP3K1	mitogen-activated protein kinase kinase kinase 1	RING
2001-03-01	membrane-associated ring finger (C3HC4) 1, E3 ubiquitin protein ligase	RING
2010-03-01	membrane-associated ring finger (C3HC4) 10, E3 ubiquitin protein ligase	RING
2011-03-01	membrane-associated ring finger (C3HC4) 11	RING
2002-03-01	membrane-associated ring finger (C3HC4) 2, E3 ubiquitin protein ligase	RING
2003-03-01	membrane-associated ring finger (C3HC4) 3, E3 ubiquitin protein ligase	RING
2004-03-01	membrane-associated ring finger (C3HC4) 4, E3 ubiquitin protein ligase	RING
2005-03-01	membrane-associated ring finger (C3HC4) 5	RING
2006-03-01	membrane-associated ring finger (C3HC4) 6, E3 ubiquitin protein ligase	RING
2007-03-01	membrane-associated ring finger (C3HC4) 7, E3 ubiquitin protein ligase	RING
2008-03-01	membrane-associated ring finger (C3HC4) 8, E3 ubiquitin protein ligase	RING
2009-03-01	membrane-associated ring finger (C3HC4) 9	RING
Mdm2	MDM2 oncogene, E3 ubiquitin protein ligase	RING
MDM4	protein Mdm4 isoform 7	RING
MECOM	MDS1 and EVI1 complex locus protein EVI1 isoform b	RING
MEX3A	RNA-binding protein MEX3A	RING
MEX3B	RNA-binding protein MEX3B	RING
MEX3C	mex-3 RNA binding family member C	RING
MEX3D	RNA-binding protein MEX3D isoform 2	RING
MGC23270	hypothetical protein MGC23270	BTB
MGRN1	mahogunin ring finger 1, E3 ubiquitin protein ligase	RING
MIB1	mindbomb E3 ubiquitin protein ligase 1	RING
MIB2	mindbomb E3 ubiquitin protein ligase 2	RING
MID1	midline 1	RING
MID2	midline 2	RING
MKRN1	makorin ring finger protein 1	RING
MKRN2	makorin ring finger protein 2	RING
MKRN3	makorin ring finger protein 3	RING
MKRN4P	Putative E3 ubiquitin-protein ligase makorin-4	RING
MNAT1	CDK-activating kinase assembly factor MAT1 isoform 2	RING
MSL2	male-specific lethal 2 homolog (Drosophila)	RING
MUL1	mitochondrial E3 ubiquitin protein ligase 1*	RING
MYCBP2	MYC binding protein 2, E3 ubiquitin protein ligase	RING
MYLIP	myosin regulatory light chain interacting protein	RING
MYNN	myoneurin	BTB
NACC1	BTB (POZ) domain containing 14B	BTB
NACC2	BTB (POZ) domain containing 14A	BTB
NEDD4	neural precursor cell expressed, developmentally down-regulated 4, E3 ubiquitin protein ligase	HECTc
NEDD4L	neural precursor cell expressed, developmentally down-regulated 4-like, E3 ubiquitin protein ligase	HECTc
NEURL1	neuralized E3 ubiquitin protein ligase 1	RING
NEURL1B	neuralized E3 ubiquitin protein ligase 1B	RING
NEURL2	neuralized homolog 2 (Drosophila)	SOCS box
NEURL3	neuralized E3 ubiquitin protein ligase 3	RING
NFX1	transcriptional repressor NF-X1 isoform 3	RING
NFXL1	NF-X1-type zinc finger protein NFXL1	RING
NHLRC1	NHL repeat containing E3 ubiquitin protein ligase 1	RING
NOSIP	nitric oxide synthase-interacting protein	UBOX
NSMCE1	non-SMC element 1 homolog (S. cerevisiae)*	RING
OSTM1	osteopetrosis associated transmembrane protein 1	OSTMP1
OTUD7A	OTU domain containing 7A	UBA_4
OTUD7B	OTU domain containing 7B	zf-A20
PARK2	parkin RBR E3 ubiquitin protein ligase	RING
PATZ1	POZ (BTB) and AT hook containing zinc finger 1	BTB
PCGF1	polycomb group ring finger 1	RING
PCGF2	polycomb group ring finger 2*	RING
PCGF3	polycomb group RING finger protein 3	RING
PCGF5	polycomb group RING finger protein 5	RING
PCGF6	polycomb group RING finger protein 6 isoform a	RING
PDZRN3	PDZ domain containing ring finger 3	RING
PDZRN4	PDZ domain containing ring finger 4	RING
PELI1	pellino E3 ubiquitin protein ligase 1	PELI
PELI2	pellino E3 ubiquitin protein ligase family member 2	PELI
PELI3	pellino E3 ubiquitin protein ligase family member 3	PELI
PEX10	peroxisome biogenesis factor 10 isoform 1	RING
PEX12	peroxisome assembly protein 12	RING
PEX2	peroxisome biogenesis factor 2	RING
PHF7	PHD finger protein 7 isoform 2	RING
PHRF1	PHD and RING finger domain-containing protein 1 isoform 1	RING
PJA1	praja ring finger 1, E3 ubiquitin protein ligase	RING
PJA2	praja ring finger 2, E3 ubiquitin protein ligase	RING
PLAG1	zinc finger protein PLAG1 isoform b	RING
PLAGL1	zinc finger protein PLAGL1 isoform 1	RING
PML	promyelocytic leukemia*	RING
PPIL2	peptidylprolyl isomerase (cyclophilin)-like 2	UBOX
PRPF19	pre-mRNA processing factor 19	UBOX
RAB40A	RAB40A, member RAS oncogene family	SOCS box
RAB40AL	Ras-like GTPase-like	SOCS box
RAB40B	RAB40B, member RAS oncogene family	SOCS box
RAB40C	RAB40C, member RAS oncogene family	SOCS box
RABGEF1	RAB guanine nucleotide exchange factor (GEF) 1	zf-A20
RAD18	RAD18 homolog (S. cerevisiae)	RING
RAG1	recombination activating gene 1	RING
RAPSN	43 kDa receptor-associated protein of the synapse isoform 2	RING
RBBP6	retinoblastoma binding protein 6	RING
RBCK1	RanBP-type and C3HC4-type zinc finger containing 1	RING
RBX1	ring-box 1, E3 ubiquitin protein ligase**	RING
RC3H1	ring finger and CCCH-type domains 1	RING
RC3H2	ring finger and CCCH-type domains 2	RING
RCBTB1	RCC1 and BTB (POZ) domain containing protein 1	BTB
RCBTB2	RCC1 and BTB (POZ) domain containing protein 2	BTB
RCHY1	ring finger and CHY zinc finger domain containing 1, E3 ubiquitin protein ligase	RING
RFFL	ring finger and FYVE-like domain containing E3 ubiquitin protein ligase	RING
RFPL1	ret finger protein-like 1	RING
RFPL2	ret finger protein-like 2 isoform 3	RING
RFPL3	ret finger protein-like 3 isoform 1	RING
RFPL4A	ret finger protein-like 4A	RING
RFPL4AL1	ret finger protein-like 4A-like protein 1	RING
RFPL4B	ret finger protein-like 4B	RING
RFWD2	ring finger and WD repeat domain 2, E3 ubiquitin protein ligase	RING
RFWD3	ring finger and WD repeat domain 3	RING
RHOBTB1	Rho-related BTB domain containing 1	BTB
RHOBTB2	Rho-related BTB domain containing 2	BTB
RHOBTB3	Rho-related BTB domain containing 3	BTB
RING1	ring finger protein 1*	RING
RLF	zinc finger protein Rlf	RING
RLIM	ring finger protein, LIM domain interacting	RING
RMND5A	protein RMD5 homolog A	RING
RMND5B	protein RMD5 homolog B isoform a	RING
RNF10	ring finger protein 10	RING
RNF103	ring finger protein 103	RING
RNF11	ring finger protein 11	RING
RNF111	ring finger protein 111*	RING
RNF112	RING finger protein 112	RING
RNF113A	RING finger protein 113A	RING
RNF113B	RING finger protein 113B	RING
RNF114	ring finger protein 114	RING
RNF115	ring finger protein 115	RING
RNF121	RING finger protein 121 isoform b	RING
RNF122	RING finger protein 122	RING
RNF123	ring finger protein 123	RING
RNF125	ring finger protein 125, E3 ubiquitin protein ligase	RING
RNF126	ring finger protein 126	RING
RNF128	ring finger protein 128, E3 ubiquitin protein ligase	RING
RNF13	ring finger protein 13	RING
RNF130	ring finger protein 130	RING
RNF133	ring finger protein 133	RING
RNF135	ring finger protein 135	RING
RNF138	ring finger protein 138, E3 ubiquitin protein ligase	RING
RNF139	ring finger protein 139	RING
RNF14	ring finger protein 14	RING
RNF141	ring finger protein 141	RING
RNF144A	ring finger protein 144A	RING
RNF144B	ring finger protein 144B	RING
RNF145	RING finger protein 145 isoform 5	RING
RNF146	ring finger protein 146	RING
RNF148	RING finger protein 148 precursor	RING
RNF149	ring finger protein 149	RING
RNF150	RING finger protein 150 precursor	RING
RNF151	ring finger protein 151	RING
RNF152	ring finger protein 152	RING
RNF157	RING finger protein 157	RING
RNF165	RING finger protein 165 isoform 1	RING
RNF166	RING finger protein 166 isoform 2	RING
RNF167	ring finger protein 167	RING
RNF168	ring finger protein 168, E3 ubiquitin protein ligase*	RING
RNF169	ring finger protein 169	RING
RNF17	RING finger protein 17 isoform 2	RING
RNF170	ring finger protein 170	RING
RNF175	RING finger protein 175	RING
RNF180	ring finger protein 180	RING
RNF181	ring finger protein 181	RING
RNF182	ring finger protein 182	RING
RNF183	RING finger protein 183	RING
RNF185	ring finger protein 185	RING
RNF186	RING finger protein 186	RING
RNF187	ring finger protein 187	RING
RNF19A	ring finger protein 19A, RBR E3 ubiquitin protein ligase	RING
RNF19B	ring finger protein 19B	RING
RNF2	ring finger protein 2*	RING
RNF20	ring finger protein 20, E3 ubiquitin protein ligase	RING
RNF207	RING finger protein 207	RING
RNF208	ring finger protein 208	RING
RNF212	probable E3 SUMO-protein ligase RNF212 isoform c*	RING
RNF212B	RING finger protein 212B	RING
RNF213	ring finger protein 213	RING
RNF214	RING finger protein 214 isoform 2	RING
RNF215	RING finger protein 215 precursor	RING
RNF216	ring finger protein 216	RING
RNF217	ring finger protein 217	RING
RNF219	RING finger protein 219	RING
RNF220	ring finger protein 220	RING
RNF222	PREDICTED: RING finger protein 222 isoform X1	RING
RNF223	RING finger protein 223	RING
RNF224	PREDICTED: RING finger protein 224 isoform X1	RING
RNF225	PREDICTED: RING finger protein 225 isoform X1	RING
RNF24	RING finger protein 24 isoform 2	RING
RNF25	ring finger protein 25	RING
RNF26	RING finger protein 26	RING
RNF31	ring finger protein 31	RING
RNF32	RING finger protein 32 isoform c	RING
RNF34	ring finger protein 34, E3 ubiquitin protein ligase	RING
RNF38	ring finger protein 38	RING
RNF39	RING finger protein 39 isoform 1	RING
RNF4	ring finger protein 4*	RING
RNF40	ring finger protein 40, E3 ubiquitin protein ligase	RING
RNF41	ring finger protein 41, E3 ubiquitin protein ligase	RING
RNF43	ring finger protein 43	RING
RNF44	RING finger protein 44	RING
RNF5	ring finger protein 5, E3 ubiquitin protein ligase	RING
RNF6	ring finger protein (C3H2C3 type) 6	RING
RNF7	ring finger protein 7**	RING
RNF8	ring finger protein 8, E3 ubiquitin protein ligase	RING
RNFT1	RING finger and transmembrane domain-containing protein 1	RING
RNFT2	RING finger and transmembrane domain-containing protein 2 isoform 1	RING
RSPRY1	RING finger and SPRY domain-containing protein 1 isoform 1 precursor	RING
SCAF11	protein SCAF11	RING
SF3B3	splicing factor 3b, subunit 3, 130kDa	CPSF_A
SH3RF1	SH3 domain containing ring finger 1	RING
SH3RF2	SH3 domain containing ring finger 2	RING
SH3RF3	SH3 domain-containing RING finger protein 3 precursor	RING
SHKBP1	SH3KBP1 binding protein 1	BTB
SHPRH	SNF2 histone linker PHD RING helicase, E3 ubiquitin protein ligase	RING
SIAH1	siah E3 ubiquitin protein ligase 1	RING
SIAH2	siah E3 ubiquitin protein ligase 2	RING
SIAH3	siah E3 ubiquitin protein ligase family member 3	RING
SKP2	S-phase kinase-associated protein 2 (p45)	F-box
SLX4	BTB (POZ) domain containing 12	BTB
SMURF1	SMAD specific E3 ubiquitin protein ligase 1	HECTc
SMURF2	SMAD specific E3 ubiquitin protein ligase 2	HECTc
SOCS1	suppressor of cytokine signaling 1	SOCS box
SOCS2	suppressor of cytokine signaling 2	SOCS box
SOCS3	suppressor of cytokine signaling 3	SOCS box
SOCS4	suppressor of cytokine signaling 4	SOCS box
SOCS5	suppressor of cytokine signaling 5	SOCS box
SOCS6	suppressor of cytokine signaling 6	SOCS box
SOCS7	suppressor of cytokine signaling 7	SOCS box
SPOP	speckle-type POZ protein	BTB
SPOPL	hypothetical protein LOC339745	BTB
SPSB1	splA/ryanodine receptor domain and SOCS box containing 1	SOCS box
SPSB2	splA/ryanodine receptor domain and SOCS box containing 2	SOCS box
SPSB3	splA/ryanodine receptor domain and SOCS box containing 3	SOCS box
SPSB4	splA/ryanodine receptor domain and SOCS box containing 4	SOCS box
STUB1	STIP1 homology and U-box containing protein 1, E3 ubiquitin protein ligase	UBOX
SYVN1	synovial apoptosis inhibitor 1, synoviolin	RING
TCEB3	transcription elongation factor B (SIII), polypeptide 3	F-box
TMEM129	E3 ubiquitin-protein ligase TM129 isoform a	RING
TNFAIP1	tumor necrosis factor, alpha-induced protein 1 (endothelial)	BTB
TNFAIP3	tumor necrosis factor, alpha-induced protein 3	zf-A20
Topors	topoisomerase I binding, arginine/serine-rich, E3 ubiquitin protein ligase*	RING
TRAF2	TNF receptor-associated factor 2	RING
TRAF3	TNF receptor-associated factor 3	RING
TRAF4	TNF receptor-associated factor 4	RING
TRAF5	TNF receptor-associated factor 5	RING
TRAF6	TNF receptor-associated factor 6, E3 ubiquitin protein ligase	RING
TRAF7	TNF receptor-associated factor 7, E3 ubiquitin protein ligase*	RING
TRAIP	TRAF interacting protein	RING
TRIM10	tripartite motif-containing protein 10 isoform 1	RING
TRIM11	tripartite motif containing 11	RING
TRIM13	tripartite motif containing 13	RING
TRIM15	tripartite motif-containing protein 15	RING
TRIM17	tripartite motif containing 17	RING
TRIM2	tripartite motif containing 2	RING
TRIM21	tripartite motif containing 21	RING
TRIM22	tripartite motif containing 22	RING
TRIM23	tripartite motif containing 23	RING
TRIM24	tripartite motif containing 24	RING
TRIM25	tripartite motif containing 25	RING
TRIM26	tripartite motif-containing protein 26	RING
TRIM27	tripartite motif containing 27	RING
TRIM28	tripartite motif containing 28*	RING
TRIM3	tripartite motif-containing protein 3 isoform 2	RING
TRIM31	tripartite motif containing 31	RING
TRIM32	tripartite motif containing 32	RING
TRIM33	tripartite motif containing 33	RING
TRIM34	tripartite motif-containing protein 34 isoform 3	RING
TRIM35	tripartite motif-containing protein 35 isoform 2	RING
TRIM36	tripartite motif containing 36	RING
TRIM37	tripartite motif containing 37	RING
TRIM38	tripartite motif containing 38	RING
TRIM39	tripartite motif containing 39	RING
TRIM4	E3 ubiquitin-protein ligase TRIM4 isoform alpha	RING
TRIM40	tripartite motif-containing protein 40 isoform a**	RING
TRIM41	tripartite motif containing 41	RING
TRIM42	tripartite motif-containing protein 42	RING
TRIM43	tripartite motif-containing protein 43	RING
TRIM43B	tripartite motif-containing protein 43B	RING
TRIM45	tripartite motif-containing protein 45 isoform 2	RING
TRIM46	tripartite motif-containing protein 46 isoform 6	RING
TRIM47	tripartite motif-containing protein 47	RING
TRIM48	tripartite motif-containing protein 48	RING
TRIM49	tripartite motif-containing protein 49	RING
TRIM49B	tripartite motif-containing protein	RING
TRIM49C	PREDICTED: tripartite motif-containing protein 49C isoform X1	RING
TRIM49D1	PREDICTED: tripartite motif-containing protein 49D1 isoform X1	RING
TRIM5	tripartite motif containing 5	RING
TRIM50	tripartite motif containing 50	RING
TRIM51	tripartite motif-containing protein 51	RING
TRIM52	tripartite motif-containing protein 52	RING
TRIM54	tripartite motif-containing protein 54 isoform 1	RING
TRIM55	tripartite motif-containing protein 55 isoform 4	RING
TRIM56	tripartite motif containing 56	RING
TRIM58	E3 ubiquitin-protein ligase TRIM58	RING
TRIM59	tripartite motif containing 59	RING
TRIM6	tripartite motif-containing protein 6 isoform 3	RING
TRIM60	tripartite motif-containing protein 60	RING
TRIM61	putative tripartite motif-containing protein 61	RING
TRIM62	tripartite motif containing 62	RING
TRIM63	tripartite motif containing 63, E3 ubiquitin protein ligase	RING
TRIM64	tripartite motif-containing protein 64	RING
TRIM64B	putative tripartite motif-containing protein 64B	RING
TRIM64C	putative tripartite motif-containing protein 64C	RING
TRIM65	tripartite motif-containing protein 65 isoform 2	RING
TRIM67	tripartite motif containing 67	RING
TRIM68	tripartite motif containing 68	RING
TRIM69	tripartite motif containing 69	RING
TRIM7	tripartite motif-containing protein 7 isoform 2	RING
TRIM71	tripartite motif containing 71, E3 ubiquitin protein ligase	RING
TRIM72	tripartite motif-containing protein 72	RING
TRIM73	tripartite motif-containing protein 73	RING
TRIM74	tripartite motif-containing protein 74	RING
TRIM75P	Putative tripartite motif-containing protein 75	RING
TRIM77	tripartite motif-containing protein 77 isoform 2	RING
TRIM8	tripartite motif containing 8	RING
TRIM9	tripartite motif containing 9	RING
TRIML1	tripartite motif family-like 1	RING
TRIML2	probable E3 ubiquitin-protein ligase TRIML2 isoform 2	SPRY
TRIP12	thyroid hormone receptor interactor 12	HECTc
TTC3	tetratricopeptide repeat domain 3	RING
TULP4	tubby like protein 4	SOCS box
UBE3A	ubiquitin protein ligase E3A	HECTc
UBE3B	ubiquitin protein ligase E3B	HECTc
UBE3C	ubiquitin protein ligase E3C	HECTc
UBE3D	ubiquitin protein ligase E3D	HECT_2
UBE4A	ubiquitination factor E4A	RING
UBE4B	ubiquitination factor E4B	RING
UBOX5	U-box domain containing 5	RING
UBR1	ubiquitin protein ligase E3 component n-recognin 1	UBR
UBR2	ubiquitin protein ligase E3 component n-recognin 2	UBR
UBR3	ubiquitin protein ligase E3 component n-recognin 3 (putative)	UBR
UBR4	ubiquitin protein ligase E3 component n-recognin 4	UBR
UBR5	ubiquitin protein ligase E3 component n-recognin 5	HECTc
UBR7	ubiquitin protein ligase E3 component n-recognin 7 (putative)	UBR
UHRF1	ubiquitin-like with PHD and ring finger domains 1	RING
UHRF2	ubiquitin-like with PHD and ring finger domains 2, E3 ubiquitin protein ligase	RING
UNK	RING finger protein unkempt homolog	RING
UNKL	unkempt family zinc finger-like	RING
VHL	von Hippel-Lindau tumor suppressor	SOCS box
VPS11	vacuolar protein sorting-associated protein 11 homolog isoform 2	RING
VPS18	vacuolar protein sorting-associated protein 18 homolog	RING
VPS41	vacuolar protein sorting-associated protein 41 homolog isoform 1	RING
VPS8	vacuolar protein sorting-associated protein 8 homolog isoform a	RING
WDR59	WD repeat-containing protein 59	RING
WDSUB1	WD repeat, sterile alpha motif and U-box domain containing 1	RING
WHSC1	Wolf-Hirschhorn syndrome candidate 1	PHD
WSB1	WD repeat and SOCS box-containing 1	SOCS box
WSB2	WD repeat and SOCS box-containing 2	SOCS box
WWP1	WW domain containing E3 ubiquitin protein ligase 1	HECTc
WWP2	WW domain containing E3 ubiquitin protein ligase 2	HECTc
XIAP	X-linked inhibitor of apoptosis	RING
ZBTB1	zinc finger and BTB domain containing 1	BTB
ZBTB10	zinc finger and BTB domain containing 10	BTB
ZBTB11	zinc finger and BTB domain containing 11	BTB
ZBTB12	zinc finger and BTB domain-containing protein 12	RING
ZBTB14	zinc finger protein 161 homolog (mouse)	BTB
ZBTB16	zinc finger and BTB domain containing 16	BTB
ZBTB17	zinc finger and BTB domain containing 17	BTB
ZBTB18	zinc finger protein 238	BTB
ZBTB2	zinc finger and BTB domain containing 2	BTB
ZBTB20	zinc finger and BTB domain containing 20	BTB
ZBTB21	zinc finger protein 295	BTB
ZBTB22	zinc finger and BTB domain containing 22	BTB
ZBTB24	zinc finger and BTB domain containing 24	BTB
ZBTB25	zinc finger and BTB domain containing 25	BTB
ZBTB26	zinc finger and BTB domain containing 26	BTB
ZBTB3	zinc finger and BTB domain containing 3	BTB
ZBTB32	zinc finger and BTB domain containing 32	BTB
ZBTB33	zinc finger and BTB domain containing 33	BTB
ZBTB37	zinc finger and BTB domain containing 37	BTB
ZBTB38	zinc finger and BTB domain containing 38	BTB
ZBTB39	zinc finger and BTB domain containing 39	BTB
ZBTB4	zinc finger and BTB domain containing 4	BTB
ZBTB40	zinc finger and BTB domain containing 40	BTB
ZBTB41	zinc finger and BTB domain containing 41	BTB
ZBTB43	zinc finger and BTB domain containing 43	BTB
ZBTB44	zinc finger and BTB domain containing 44	BTB
ZBTB45	zinc finger and BTB domain containing 45	BTB
ZBTB46	zinc finger and BTB domain containing 46	BTB
ZBTB48	zinc finger and BTB domain containing 48	BTB
ZBTB49	zinc finger protein 509	BTB
ZBTB5	zinc finger and BTB domain containing 5	BTB
ZBTB6	zinc finger and BTB domain containing 6	BTB
ZBTB7A	zinc finger and BTB domain containing 7A	BTB
ZBTB7B	zinc finger and BTB domain containing 7B	BTB
ZBTB7C	zinc finger and BTB domain containing 7C	BTB
ZBTB8A	zinc finger and BTB domain containing 8	BTB
ZBTB9	zinc finger and BTB domain containing 9	BTB
ZFAND3	zinc finger, AN1-type domain 3	zf-A20
ZFAND4	AN1, ubiquitin-like, homolog (Xenopus laevis)	ZnF_AN1
ZFAND5	zinc finger, AN1-type domain 5	zf-A20
ZFAND6	zinc finger, AN1-type domain 6	zf-A20
ZFP91	E3 ubiquitin-protein ligase ZFP91 isoform 2	zf-C2H2
ZFPL1	zinc finger protein-like 1	RING
ZNF131	zinc finger protein 131	BTB
ZNF280A	zinc finger protein 280A	HECT
ZNF341	zinc finger protein 341 isoform 3	RING
ZNF511	zinc finger protein 511	RING
ZNF521	zinc finger protein 521 isoform 2	RING
ZNF598	zinc finger protein 598	RING
ZNF645	zinc finger protein 645	RING
ZNRF1	zinc and ring finger 1, E3 ubiquitin protein ligase	RING
ZNRF2	zinc and ring finger 2	RING
ZNRF3	zinc and ring finger 3	RING
ZNRF4	zinc and ring finger 4	RING
Zswim2	zinc finger, SWIM-type containing 2	RING
ZXDC	zinc finger protein ZXDC isoform 2	RING

## Sheet: epigenetic factors
Gene
ACTR3B
ACTR5
ACTR8
AEBP2
AICDA
ALKBH1
ANKRD32
ANP32B
ANP32E
APBB1
APOBEC1
APOBEC2
APOBEC3A
APOBEC3B
APOBEC3C
APOBEC3D
APOBEC3F
APOBEC3G
APOBEC3H
ARID1A
ARID1B
ARID4A
ARID4B
ARRB1
ASF1A
ASF1B
ASH1L
ASH2L
ASXL1
ASXL2
ASXL3
ATAD2
ATAD2B
ATF7IP
ATM
ATN1
ATR
ATRX
ATXN7
ATXN7L3
AURKA
AURKB
AURKC
BABAM1
BAHD1
BANP
BAP1
BARD1
BAZ1A
BAZ1B
BAZ2A
BAZ2B
BCOR
BCORL1
BMI1
BPTF
BRCA1
BRCA2
BRCC3
BRD1
BRD2
BRD3
BRD4
BRD7
BRD8
BRD9
BRDT
BRE
BRMS1
BRMS1L
BRPF1
BRPF3
BRWD1
BRWD3
BUB1
C11orf30
C14orf169
C17orf49
CARM1
CBX1
CBX2
CBX3
CBX4
CBX5
CBX6
CBX7
CBX8
CDC6
CDC73
CDK1
CDK17
CDK2
CDK3
CDK5
CDK7
CDK9
CDY1
CDY1B
CDY2A
CDY2B
CDYL
CDYL2
CECR2
CENPC
CHAF1A
CHAF1B
CHD1
CHD1L
CHD2
CHD3
CHD4
CHD5
CHD6
CHD7
CHD8
CHD9
CHEK1
CHRAC1
CHUK
CIR1
CIT
CLNS1A
CRB2
CREBBP
CSNK2A1
CTBP1
CTBP2
CTCF
CTCFL
CTR9
CUL3
CUL4A
CUL4B
CXXC1
DAPK3
DDB1
DDB2
DEK
DMAP1
DNAJC1
DNAJC2
DNMT1
DNMT3A
DNMT3B
DNMT3L
DNTTIP2
DOT1L
DPF1
DPF2
DPF3
DPPA3
DPY30
DR1
DTX3L
DZIP3
EED
EHMT1
EHMT2
EID1
EID2
EID2B
ELP1
ELP2
ELP3
ELP4
ELP5
ELP6
ENSG00000258130
ENY2
EP300
EP400
EPC1
EPC2
ERBB4
ERCC6
EXOSC1
EXOSC2
EXOSC3
EXOSC4
EXOSC5
EXOSC6
EXOSC7
EXOSC8
EXOSC9
EYA1
EYA2
EYA3
EYA4
EZH1
EZH2
FAM175A
FAM175B
FANCL
FBL
FBRS
FBRSL1
FBXO10
FBXO11
G2E3
GADD45A
GADD45B
GADD45G
GATAD1
GATAD2A
GATAD2B
GFI1
GFI1B
GLYR1
GSE1
GSG2
GTF3C4
HAT1
HCFC1
HCFC2
HDAC1
HDAC10
HDAC11
HDAC2
HDAC3
HDAC4
HDAC5
HDAC6
HDAC7
HDAC8
HDAC9
HDGF
HDGFL2
HELLS
HIF1AN
HIRA
HIRIP3
HJURP
HLCS
HMG20B
HMGB1
HMGN1
HMGN2
HMGN3
HMGN4
HMGN5
HP1BP3
HR
HSPA1A
HSPA1B
HUWE1
ING1
ING2
ING3
ING4
ING5
INO80
INTS12
JADE1
JADE2
JADE3
JAK2
JARID2
JMJD1C
JMJD4
JMJD6
JMJD7
JMJD8
KANSL1
KANSL2
KANSL3
KAT14
KAT2A
KAT2B
KAT5
KAT6A
KAT6B
KAT7
KAT8
KDM1A
KDM1B
KDM2A
KDM2B
KDM3A
KDM3B
KDM4A
KDM4B
KDM4C
KDM4D
KDM4E
KDM5A
KDM5B
KDM5C
KDM5D
KDM6A
KDM6B
KDM7A
KDM8
KEAP1
KMT2A
KMT2B
KMT2C
KMT2D
KMT2E
KMT5A
KMT5B
KMT5B
KMT5C
L3MBTL1
L3MBTL2
L3MBTL3
L3MBTL4
LAS1L
LEO1
LRWD1
MAP3K7
MAPKAPK3
MASTL
MBD1
MBD2
MBD3
MBD4
MBD5
MBD6
MBIP
MBTD1
MCRS1
MDC1
MEAF6
MECP2
MEN1
MGMT
MLLT10
MLLT6
MORC3
MORC4
MORF4L1
MORF4L2
MPHOSPH8
MRGBP
MSH6
MSL1
MSL2
MSL3
MST1
MTA1
MTA2
MTF2
MYSM1
NAA60
NAP1L1
NAP1L2
NAP1L3
NAP1L4
NAP1L5
NASP
NAT10
NBN
NCL
NCOA1
NCOA2
NCOA3
NCOA6
NCOR1
NCOR2
NEK6
NEK9
NIPBL
NOC2L
NPM1
NPM2
NSD1
NSD2
NSD3
NSL1
OGA
OGT
PADI1
PADI2
PADI3
PADI4
PAF1
PAGR1
PAK2
PARG
PARP1
PARP3
PAXIP1
PBK
PBRM1
PCGF1
PCGF2
PCGF3
PCGF5
PCGF6
PCNA
PDP1
PELP1
PHC1
PHC2
PHC3
PHF1
PHF10
PHF11
PHF12
PHF13
PHF14
PHF19
PHF2
PHF20
PHF20L1
PHF21A
PHF21B
PHF23
PHF5A
PHF7
PHF8
PHIP
PHRF1
PIWIL4
PKM
PKN1
POGZ
POLE3
PPARGC1A
PPM1G
PPP2CA
PPP4C
PPP4R2
PPP4R3A
PPP4R3B
PRDM11
PRDM12
PRDM13
PRDM14
PRDM16
PRDM2
PRDM6
PRDM7
PRDM8
PRDM9
PRKAA1
PRKAA2
PRKAB1
PRKAB2
PRKAG1
PRKAG2
PRKAG3
PRKCA
PRKCB
PRKCD
PRKDC
PRMT1
PRMT2
PRMT3
PRMT5
PRMT6
PRMT7
PRMT8
PRMT9
PRPF31
PRR14
PSIP1
PWWP3A
PYGO1
PYGO2
RAD51
RAD54B
RAD54L
RAD54L2
RAG1
RAG2
RAI1
RB1
RBBP4
RBBP5
RBBP7
RBX1
RCC1
RCOR1
RCOR3
RING1
RIOX1
RIOX2
RLIM
RNF168
RNF2
RNF20
RNF40
RNF8
RPS6KA3
RPS6KA4
RPS6KA5
RRP8
RSF1
RUVBL1
RUVBL2
RYBP
SAFB
SAP130
SAP18
SAP25
SAP30
SAP30L
SCMH1
SCML2
SCML4
SENP1
SENP3
SET
SETD1A
SETD1B
SETD2
SETD3
SETD4
SETD5
SETD6
SETD7
SETD9
SETDB1
SETDB2
SETMAR
SFMBT1
SFMBT2
SHPRH
SIN3A
SIN3B
SIRT1
SIRT2
SIRT6
SIRT7
SKP1
SMARCA1
SMARCA2
SMARCA4
SMARCA5
SMARCAD1
SMARCAL1
SMARCB1
SMARCC1
SMARCC2
SMARCD1
SMARCD2
SMARCD3
SMARCE1
SMYD1
SMYD2
SMYD3
SMYD4
SMYD5
SP100
SP110
SP140
SP140L
SPOP
SRCAP
SS18L1
SS18L2
SSRP1
STK4
SUDS3
SUPT16H
SUPT3H
SUPT6H
SUPT7L
SUV39H2
SUZ12
TADA1
TADA2A
TADA2B
TADA3
TAF1
TAF10
TAF12
TAF1L
TAF3
TAF4
TAF5
TAF5L
TAF6
TAF6L
TAF7
TAF8
TAF9
TAF9B
TDRD3
TDRD7
TET1
TET2
TET3
TEX10
TFPT
TLE1
TLE2
TLE4
TLK1
TLK2
TNP1
TNP2
TONSL
TOP2A
TOP2B
TP53BP1
TRIM16
TRIM24
TRIM27
TRIM28
TRIM33
TRIM66
TRRAP
TSSK6
TTK
UBE2A
UBE2B
UBE2D1
UBE2D3
UBE2E1
UBE2H
UBE2N
UBE2T
UBN1
UBR2
UBR5
UBR7
UCHL5
UHRF1
UHRF2
UIMC1
USP11
USP12
USP15
USP16
USP17L2
USP21
USP22
USP3
USP36
USP44
USP46
USP49
USP7
UTY
VPS72
VRK1
WAC
WDR5
WDR77
WDR82
WSB2
YEATS2
YEATS4
YWHAB
YWHAE
YWHAZ
ZBTB7C
ZCWPW1
ZCWPW2
ZMYM2
ZMYM3
ZMYND11
ZMYND8
ZNHIT1
ZRANB3
ZZZ3

## Sheet: Fig.1a
BLBC-TCGA				GTEx
Gene	R value	P (two-tailed)		Gene	R value	P (two-tailed)
RNF40	0.4537	5.24679e-08		FANCL	0.753139	<0.000000000000001
FBXO11	0.4518	6.07231e-08		KDM2B	0.747811	<0.000000000000001
ATRX	0.3691	1.43721e-05		TRIM27	0.615689	<0.000000000000001
SHPRH	0.3679	1.54126e-05		UHRF2	0.548785	2e-15
UBR5	0.3259	0.000145606		BARD1	0.54126	5e-15
HUWE1	0.3206	0.00018911		RNF40	0.513915	1.87e-13
KMT2D	0.3124	0.000280986		MSL2	0.49624	1.618e-12
CUL3	0.2874	0.000873301		DZIP3	0.475115	1.817e-11
WSB2	0.2766	0.00138307		KDM2A	0.466617	4.5925e-11
RNF168	0.2756	0.00144168		ZBTB7C	0.460961	8.3943e-11
RAG1	0.274	0.0015398		TRIM33	0.440075	7.09278e-10
UBR2	0.2555	0.00322504		RING1	0.427313	2.43762e-09
SPOP	0.2549	0.00330123		PCGF1	0.424499	3.1784e-09
TRIM33	0.2361	0.00662752		DPF1	0.423513	3.48614e-09
KMT2C	0.2281	0.00877727		RNF8	0.406587	1.62758e-08
RNF20	0.1852	0.0342059		PCGF3	0.401439	2.55734e-08
BARD1	0.1827	0.0367417		SHPRH	0.393452	5.0792e-08
CUL4B	0.1758	0.0446354		PCGF2	0.377709	1.86432e-07
KDM2A	0.1754	0.0451047		TRIM28	0.372831	2.75146e-07
PCGF5	0.1692	0.053351		RNF20	0.366208	4.62017e-07
DZIP3	0.1529	0.0812849		UHRF1	0.36595	4.7133e-07
CUL4A	0.1476	0.0925424		KMT2C	0.345849	2.11745e-06
MSL2	0.1361	0.121245		BMI1	0.34549	2.17296e-06
DPF1	0.1354	0.122948		G2E3	0.327278	7.75726e-06
G2E3	0.1346	0.125313		UBR5	0.306184	3.06861e-05
RNF8	0.0896	0.308776		UBR7	0.293211	6.79584e-05
UBR7	0.08485	0.335227		KMT2D	0.246099	0.000897799
TRIM28	0.07969	0.365554		UBR2	0.231568	0.00181486
PCGF3	0.07336	0.404985		TRIM24	0.213572	0.00409716
UHRF2	0.05678	0.519481		PHRF1	0.211529	0.00447653
DTX3L	0.03375	0.701972		BRCA1	0.17419	0.0196987
FANCL	0.02357	0.789308		SPOP	0.17348	0.0202126
UHRF1	0.01073	0.903215		PCGF5	0.169172	0.0235832
RLIM	0.009189	0.917034		ATRX	0.162569	0.029685
RING1	0.0008698	0.992133		CUL3	0.15014	0.0448507
DDB1	-0.001469	0.986714		RAG1	0.123463	0.0996489
PHRF1	-0.0268	0.761246		RNF2	0.0990213	0.187244
KEAP1	-0.03007	0.733121		HUWE1	0.0984744	0.189703
BRCA1	-0.04127	0.639802		RLIM	0.0982963	0.190509
TRIM27	-0.05408	0.539538		FBXO10	0.0949059	0.206333
PCGF2	-0.05489	0.53351		PHF7	0.0875663	0.24378
RNF2	-0.09675	0.271604		DDB1	0.081547	0.277838
ZBTB7C	-0.09693	0.270742		DTX3L	0.0414636	0.581568
PHF7	-0.106	0.228117		CUL4B	0.0408633	0.587054
TRIM24	-0.1352	0.123776		FBXO11	-0.0203859	0.786497
KDM2B	-0.1427	0.10408		KEAP1	-0.1576	0.0351211
FBXO10	-0.1565	0.0742298		RBX1	-0.223055	0.0026886
PCGF6	-0.1757	0.0447467		CUL4A	-0.274209	0.000203672
RBX1	-0.2075	0.0174072		RNF168	-0.31508	1.74003e-05
PCGF1	-0.2519	0.003707		PCGF6	-0.399011	3.15653e-08
				WSB2	-0.711436	<0.000000000000001
